# Supplementary material for: Artificial Lipid Droplets: Novel Effective Biomaterials to Protect Cells against Oxidative Stress and Lipotoxicity
Source: Nanomaterials (Basel). 2022 Feb 17;12(4):672. doi: 10.3390/nano12040672 (PMC8879118; doi:10.3390/nano12040672)
Supplement: Supplementary file 1 [file nanomaterials-12-00672-s001.zip]

Archive with 1 entries (1 files):
- nanomaterials-1507437-supplementary.pdf
